# Supplementary material for: Thermal Plasticity and Evolutionary Constraints in Bacillus: Implications for Climate Change Adaptation
Source: Biology (Basel). 2024 Dec 23;13(12):1088. doi: 10.3390/biology13121088 (PMC11673879; doi:10.3390/biology13121088)
Supplement: Supplementary file 1 [file biology-13-01088-s001.zip]

Archive with 2 entries (2 files):
- Dec 16 2024 Supplemmentary Table S1 Mutations.xlsx
- Dec 16th Supplementary Figures and Tables Hurtado_Bautista et al et al 18 Nov 2024 FINAL.pdf
