# Supplementary material for: Thermal Plasticity and Evolutionary Constraints in Bacillus: Implications for Climate Change Adaptation
Source: Biology (Basel). 2024 Dec 23;13(12):1088. doi: 10.3390/biology13121088 (PMC11673879; doi:10.3390/biology13121088)
Supplement: Supplementary file 1 [file biology-13-01088-s001.zip › Dec 16 2024 Supplemmentary Table S1 Mutations.xlsx]

## Sheet: Hoja2
		evolved	Total	related to	identified	hypotetical	integenic		global		no genes	sporulation
		strain	mutations	protein	CDS	CDS indels	upstream	downstram	hypothetical	RNA	scaffolds	phenotype
	21	a	30	23	9	6	6[3]	2[1]	10	7		spo -
		b	15	8	2	2	4 [2]	0	4	7
		c	28	21	3	6	7 [3]	5 [4]	13	7
*		A	57	49	14	10	13 [6]	12 [8]	24	8		spo -
		B	37	36	7	6	12 [6]	12 [8]	20	1
		C	17	9	0	2	5 [3]	2[2]	7	8
	90	d	6	2	0	0	1	1	0	3	1	spo -
		e	2	1	1	0	0	0	0	0	1	spo -
		f	1	0	0	0	0	0	0	0	1	spo -
		D	4	3	3	0	0	0	0	0	1
		E	2	0	0	0	0	0	0	0	2
		F	12	11	4	1	4 [2]	2 [2]	5	0	1
	427	g	4	0	0	0	0	0	0	0	4
		h	8	2	1	0	0	0	1	2	4
		i	11	4	0	0	2 [2]	2 [2]	4	2	5	spo -
*		G	39	34	8	8	8 [2]	10 [6]	16	0	5
		H	15	8	1	2	4 [2]	4 [3]	7	3	4	spo -
		I	12	6	0	0	3 [3]	3 [3]	6	2	4	spo -
	PY79	j	20	19	8	5	2	4 [1]	6	1		spo -
		k	4	3	2	1	0	0	1	1
		l	8	4	3	1	0	0	1	4
		J	5	4	2	2	0	0	2	1
		K	7	2	2	0	0	0	0	5		spo -
		L	14	9	3	2	2	2 [2]	4	5
*	370a	m	70	65	15	9	27 [10]	15 [5]	24	5
		n	15	12	0	1	1	10 [9]	10	3		spo -
		o	12	8	2	1	1	5 [4]	5	4		spo -
		M	12	6	1	1	1	3 [2]	3	6
		N	217	206	50	37	66 [28]	53 [21]	86	11		spo -
		O	15	11	1	1	3 [2]	5 [1]	5	4		spo -
	102	p	23	22	4	6	5 [2]	7 [1]	9	1
*		q	76	68	10	13	26 [11]	20 [3]	27	6
*		r	86	85	18	20	25 [14]	22 [8]	42	1
		P	13	9	1	1	4 [2]	3 [2]	5	4
		Q	17	14	1	9	3 [1]	1	10	3
		R	12	8	2	0	2	3 [1]	1	4
	111b	s	25	17	0	6	11	0	6	8		spo -
		t	24	10	0	0	9 [2]	1	2	14		spo -
		u	21	11	0	0	10 [2]	1	2	10		spo -
*		S	157	140	38	19	47 [18]	36 [12]	49	17		spo -
		T	23	9	1	0	8 [2]	0	2	14
		U	21	17	3	0	8 [3]	6 [2]	5	4
		* mutaciones - no_genes - RNA - [ (upstream - hypotetical_upstream )+ (downstream - hypotetical_downstream) + hipoteticas ]
		[]	hypotetical intergenics
